# Supplementary material for: New perspective on African swine fever: a bibliometrics study and visualization analysis
Source: Front Vet Sci. 2023 May 17;10:1085473. doi: 10.3389/fvets.2023.1085473 (PMC10229902; doi:10.3389/fvets.2023.1085473)
Supplement: Supplementary Table S1 — The keywords co-occurrence cluster list. [file Table_1.XLSX]

## Sheet: 1
				Supplementary Table S1 The keywords co-occurrence cluster list
				ClusterID	Size	Silhouette	Mean(Year)	Top 5 terms
				#0	19	0.856	2009	african swine fever virus; wild boar; african swine fever; disinfectant; classical swine fever virus
				#1	19	0.776	2010	infection; macrophage; african swine fever; gene; wild boar
				#2	19	0.902	2006	african swine fever; african swine fever virus; disease control; domestic pigs; transmission
				#3	17	0.872	2005	endoplasmic reticulum; gene expression; african swine fever; infected cell; cell
				#4	14	0.694	2006	african swine fever; t cell; wild boar; nucleotide sequence; immunoinformatics
				#5	13	0.998	2005	virus disease transmission; recombinant antigen; globalization; rdna technology; agriculture
				#6	13	0.932	2005	african swine fever; active site; replication; nucleotide incorporation; mechanism
				#7	13	0.993	2006	epidemic situation; transmembrane domain; persistence; filter paper; pig-map
				#8	10	0.927	2005	viral infection; immunisation; caucasus isolate; vaccinology; clinical sign
				#9	9	0.874	2005	plasma membrane; family protein; f11l mediated inhibition; type 1 infection; rac1 gtpase
