# Supplementary material for: New perspective on African swine fever: a bibliometrics study and visualization analysis
Source: Front Vet Sci. 2023 May 17;10:1085473. doi: 10.3389/fvets.2023.1085473 (PMC10229902; doi:10.3389/fvets.2023.1085473)
Supplement: Supplementary Table S2 — The top 5 cited references in each cluster. [file Table_2.XLSX]

## Sheet: Sheet1
				Supplementary Table S2 The top 5 co-cited references in each cluster
				Cluster	Title	Year	Citations
				1	African Swine Fever Virus Replication and Genomics	2013	242
					Analysis of the Complete Nucleotide Sequence of African Swine Fever Virus	1995	171
					Comparison of the Genome Sequences of Non-pathogenic and Pathogenic African Swine Fever Virus Isolates	2008	153
					African Swine Fever Virus Georgia Isolate Harboring Deletions of MGF360 and MGF505 Genes Is Attenuated in Swine and Confers Protection against Challenge with Virulent Parental Virus	2015	149
					The Non-haemadsorbing African Swine Fever Virus Isolate ASFV/NH/P68 Provides a Model for Defining the Protective Anti-virus Immune Response	2001	141
				2	On A Form of Swine Fever Occurring in British East Africa (Kenya Colony)	1921	256
					Development of A TaqMan PCR Assay with Internal Amplification Control for the Detection of African Swine Fever Virus	2003	255
					African Swine Fever Virus: A Review	2017	230
					Emergence of African Swine Fever in China, 2018	2018	224
					Epidemiology of African Swine Fever Virus	2013	218
				3	African Swine Fever Virus Isolate, Georgia, 2007	2008	262
					African Swine Fever: How Can Global Spread Be Prevented?	2009	260
					Genotyping Field Strains of African Swine Fever Virus by Partial P72 Gene Characterisation	2003	233
					Genetic Variation Among African Swine Fever Genotype II Viruses, Eastern and Central Europe	2014	122
					Highly sensitive PCR assay for routine diagnosis of African swine fever virus in clinical samples	2003	119
